# Supplementary material for: Physicochemical Properties, Antioxidant Capacity, and Bioavailability of Laurus nobilis L. Leaf Polyphenolic Extracts Microencapsulated by Spray Drying
Source: Foods. 2023 May 8;12(9):1923. doi: 10.3390/foods12091923 (PMC10177897; doi:10.3390/foods12091923)
Supplement: Supplementary file 1 [file foods-12-01923-s001.zip]

Archive with 2 entries (2 files):
- Figure S1.pdf
- Supplementary data-Table S1.xlsx
