# Supplementary material for: Physicochemical Properties, Antioxidant Capacity, and Bioavailability of Laurus nobilis L. Leaf Polyphenolic Extracts Microencapsulated by Spray Drying
Source: Foods. 2023 May 8;12(9):1923. doi: 10.3390/foods12091923 (PMC10177897; doi:10.3390/foods12091923)
Supplement: Supplementary file 1 [file foods-12-01923-s001.zip › Supplementary data-Table S1.xlsx]

## Sheet: S1
Table S1 Concentrations of total and surface polyphenols in laurel leaf powders
Sample	Temperature	Carrier	Sample:Carrier Ratio	Total phenols		Surface phenols
				mg/g extract dry matter
				Mean	SD	Mean	SD
Initial extract	-	-	-	175.11	1.14	-	-
1	120	β-CD	1:1	148.343	0.49362	85.2155	2.77947
2		β-CD+MD 50:50		120.942	1.98018	69.908	1.91083
3		β-CD + GA 50:50		124.78	1.6076	58.3754	0.74899
4		β-CD	1:2	143.947	2.09083	64.1042	0.497432
5		β-CD+MD 50:50		137.458	3.01388	41.9953	1.83812
6		β-CD + GA 50:50		143.548	4.56196	33.4506	1.36939
7		β-CD	1:3	126.776	2.78162	77.8563	2.71358
8		β-CD+MD 50:50		92.9693	1.51125	40.1685	0.34221
9		β-CD + GA 50:50		87.9134	1.25079	32.8047	1.68847
10	150	β-CD	1:1	111.167	0.501477	73.0842	0.120791
11		β-CD+MD 50:50		108.408	1.3812	69.4916	3.14908
12		β-CD + GA 50:50		105.661	1.48192	55.746	2.4066
13		β-CD	1:2	155.275	2.80807	58.5159	3.33441
14		β-CD+MD 50:50		122.343	9.81408	46.8436	1.9247
15		β-CD + GA 50:50		145.356	5.93689	47.5688	2.77475
16		β-CD	1:3	143.313	0.735218	83.1501	4.9868
17		β-CD+MD 50:50		137.92	1.96522	41.8089	2.99576
18		β-CD + GA 50:50		131.238	5.13512	52.8515	2.14917
19	180	β-CD	1:1	142.61	3.01016	53.5012	1.61159
20		β-CD+MD 50:50		124.651	3.57747	50.065	0.290685
21		β-CD + GA 50:50		117.775	0.504723	51.9632	1.65512
22		β-CD	1:2	157.294	1.80558	50.3841	1.71401
23		β-CD+MD 50:50		130.297	5.94414	25.7091	1.0388
24		β-CD + GA 50:50		131.991	1.09373	40.333	0.909237
25		β-CD	1:3	161.217	0.991283	66.7844	1.79434
26		β-CD+MD 50:50		79.3204	3.76429	32.4083	2.57304
27		β-CD + GA 50:50		144.701	1.50469	34.872	2.10754

## Sheet: S2
Table S2 Concentration of laurel leaf flavonols in selected powders and the initial extract during in-vitro digestion
Compound number	Compound	Concentration mg/g extract dry matter
		Initial extract		Powder 22		Powder 23		Powder 24		Gastric phase								Absorbed phase								Intestinal phase
										Powder 22		Powder 23		Powder 24		Initial extract		Powder 22		Powder 23		Powder 24		Initial extract		Powder 22		Powder 23		Powder 24		Initial extract
		Mean	SD	Mean	SD	Mean	SD	Mean	SD	Mean	SD	Mean	SD	Mean	SD	Mean	SD	Mean	SD	Mean	SD	Mean	SD	Mean	SD	Mean	SD	Mean	SD	Mean	SD	Mean	SD
20	Rutin	2.90118	0.0820578	4.24798	0.120151	3.86975	0.109453	3.82244	0.108115	5.67354	0.160472	6.6035	0.186775	6.28911	0.177883	4.79045	0.135494	0.0106282	0.00030061	0.0154777	0.000437777	0.0104041	0.000294271	0.0151174	0.000427586	2.09095	0.0591409	3.02663	0.085606	2.49937	0.0706928	2.22253	0.0628626
21	Quercetin-3-glucoside	8.94553	0.253018	11.2416	0.317961	11.0119	0.311463	8.34378	0.235998	15.3153	0.433183	12.8933	0.364678	13.5052	0.381984	7.434	0.210265	0.0118723	0.000335801	0.0256626	0.000725849	0.0156801	0.000443501	0.026489	0.000749222	5.19528	0.146945	7.18822	0.203314	5.10226	0.144314	5.39717	0.152655
22	Kamepferol-3-rhamnoside	0.996492	0.0281851	1.44592	0.0408967	1.457	0.0412101	1.03132	0.0291702	2.10734	0.0596044	2.02575	0.0572969	1.93873	0.0548355	1.42215	0.0402245	0.0327952	0.000927589	0.0714397	0.00202062	0.0482469	0.00136463	0.0537382	0.00151995	1.19367	0.0337622	1.29286	0.0365677	1.10477	0.0312475	0.794064	0.0224595
23	Kaempferol-3-O-hexoside	2.65333	0.0750476	2.65712	0.0751548	2.51964	0.0712662	2.65777	0.075173	3.9049	0.110447	3.59586	0.101706	3.38835	0.095837	1.71026	0.0483736	0.0363402	0.00102786	0.0986395	0.00278995	0.0729254	0.00206264	0.0737769	0.00208672	2.21203	0.0625656	1.88671	0.0533642	1.53294	0.043358	1.69962	0.0480724
24	Quercetin-3-pentoside	2.51891	0.0712456	2.61637	0.0740021	2.54112	0.0718737	2.52599	0.0714458	3.80268	0.107556	3.25774	0.0921428	3.11078	0.0879861	1.51232	0.0427749	0.0046825	0.000132441	0.0151616	0.000428835	0.00776478	0.000219621	0.009802	0.000277243	1.69585	0.047966	1.75121	0.0495317	1.36318	0.0385564	1.55135	0.0438787
25	Isorhamnetin-3-hexoside	2.76699	0.0782622	3.90252	0.11038	3.7603	0.106357	2.68939	0.0760675	3.90159	0.110354	3.51191	0.0993318	3.55056	0.100425	2.50394	0.070822	0.0311283	0.00088044	0.102252	0.00289212	0.0589321	0.00166685	0.0854105	0.00241577	2.00983	0.0568465	2.68376	0.0759081	2.15862	0.0610551	1.51817	0.0429404
26	Quercetin-3-rhamnoside	3.66949	0.103789	5.03758	0.142484	4.93232	0.139507	4.13411	0.11693	7.53462	0.213111	7.03213	0.198899	7.66445	0.216783	4.86123	0.137496	0.0242124	0.000684831	0.24254	0.00686007	0.133887	0.00378691	0.270498	0.0048224	5.7442	0.16247	5.7709	0.163226	5.11194	0.144588	4.00645	0.113319
28	Kaempferol-3-O-deoxyhexoside	0.00249141	7.04678e-05	0.00266017	7.5241e-05	0.00268563	7.59612e-05	0.00247659	7.00486e-05	0.00784965	0.000222022	0.00902219	0.000255186	0.0100903	0.000285397	0.0178613	0.000505195	0.000131822	3.72848e-06	0.000250628	7.08883e-06	0.000176545	4.99344e-06	0.000255113	7.21568e-06	0.0013214	3.73747e-05	0.00246374	6.96852e-05	0.00136597	3.86353e-05	0.00322178	9.11258e-05
27	Kaempferol-3-O-pentoside	1.12978	0.031955	1.18004	0.0333766	1.08072	0.0305675	1.08802	0.0307737	1.36342	0.0385633	1.2878	0.0364244	0.879599	0.0248788	0.593696	0.0167923	0.0181837	0.000514312	0.0445192	0.00125919	0.0408127	0.00115436	0.0430786	0.00121845	0.730869	0.0206721	0.783106	0.0221496	0.674935	0.01909	0.659484	0.018653
29	Myricetin	0.0039478	0.000111661	0.00598816	0.000169371	0.00589628	0.000166772	0.00676988	0.000191481	0.0137062	0.000387671	0.07495	0.00211991	0.0126252	0.000357093	0.0188468	0.000533068	0.00275678	7.79736e-05	0.00143745	4.06573e-05	0.00154945	4.38251e-05	0.00622437	0.000176052	0.31666	0.00895649	0.0168922	0.000477784	0.0142191	0.000402176	0.128892	0.00364562
	∑Flavonols	25.5881	0.446267	32.3378	0.563983	31.1813	0.543814	26.3021	0.458718	43.625	0.760836	40.292	0.702707	40.3495	0.70371	24.8648	0.433651	0.172731	0.0030125	0.62988	0.00859282	0.39038	0.00680837	0.58439	0.00844794	21.1907	0.369573	24.4027	0.425593	19.5636	0.341196	17.9809	0.313594
